# Supplementary material for: The reciprocal interplay between TNFα and the circadian clock impacts on cell proliferation and migration in Hodgkin lymphoma cells
Source: Sci Rep. 2018 Jul 31;8:11474. doi: 10.1038/s41598-018-29847-z (PMC6068144; doi:10.1038/s41598-018-29847-z)
Supplement: Supplementary file 2 — Supplementary Table 1 [file 41598_2018_29847_MOESM2_ESM.xlsx]

## Sheet: Approach 1 - Enrichment
Annotation Cluster 53	Enrichment Score: 4.986512662693404
Category	Term	Count	%	PValue	Genes	List Total	Pop Hits	Pop Total	Fold Enrichment	Bonferroni	Benjamini	FDR
GOTERM_BP_ALL	GO:0030097~hemopoiesis	29	18.0124	3.03755e-10	2056, 23054, 5578, 2033, 7124, 5663, 1499, 28996, 6868, 9833, 3439, 7994, 7520, 2177, 6095, 29843, 1385, 6097, 5468, 4297, 5469, 5978, 7248, 4830, 472, 5591, 23411, 142, 3665	160	739	16792	4.11847	1.43858e-06	7.61155e-09	5.74762e-07
GOTERM_BP_FAT	GO:0030097~hemopoiesis	29	18.0124	3.67397e-10	2056, 23054, 5578, 2033, 7124, 5663, 1499, 28996, 6868, 9833, 3439, 7994, 7520, 2177, 6095, 29843, 1385, 6097, 5468, 4297, 5469, 5978, 7248, 4830, 472, 5591, 23411, 142, 3665	160	739	16650	4.08364	1.7106e-06	1.26711e-08	6.93932e-07
GOTERM_BP_ALL	GO:0002520~immune system development	30	18.6335	7.15566e-10	22976, 2056, 23054, 5578, 2033, 7124, 5663, 1499, 28996, 6868, 9833, 3439, 7994, 7520, 2177, 6095, 29843, 1385, 6097, 5468, 4297, 5469, 5978, 7248, 4830, 472, 5591, 23411, 142, 3665	160	821	16792	3.83496	3.38892e-06	1.74687e-08	1.35399e-06
GOTERM_BP_FAT	GO:0002520~immune system development	30	18.6335	8.68239e-10	22976, 2056, 23054, 5578, 2033, 7124, 5663, 1499, 28996, 6868, 9833, 3439, 7994, 7520, 2177, 6095, 29843, 1385, 6097, 5468, 4297, 5469, 5978, 7248, 4830, 472, 5591, 23411, 142, 3665	160	821	16650	3.80253	4.04251e-06	2.90829e-08	1.63991e-06
GOTERM_BP_ALL	GO:0048534~hematopoietic or lymphoid organ development	29	18.0124	9.69519e-10	2056, 23054, 5578, 2033, 7124, 5663, 1499, 28996, 6868, 9833, 3439, 7994, 7520, 2177, 6095, 29843, 1385, 6097, 5468, 4297, 5469, 5978, 7248, 4830, 472, 5591, 23411, 142, 3665	160	778	16792	3.91202	4.59163e-06	2.33078e-08	1.83451e-06
GOTERM_BP_FAT	GO:0048534~hematopoietic or lymphoid organ development	29	18.0124	1.16948e-09	2056, 23054, 5578, 2033, 7124, 5663, 1499, 28996, 6868, 9833, 3439, 7994, 7520, 2177, 6095, 29843, 1385, 6097, 5468, 4297, 5469, 5978, 7248, 4830, 472, 5591, 23411, 142, 3665	160	778	16650	3.87894	5.44509e-06	3.86178e-08	2.20889e-06
GOTERM_BP_ALL	GO:0002521~leukocyte differentiation	20	12.4224	1.19744e-07	6095, 5578, 2033, 7124, 5663, 1385, 5468, 6097, 5469, 1499, 6868, 7248, 4830, 3439, 472, 2177, 5591, 23411, 142, 3665	160	474	16792	4.42827	0.000566948	2.06974e-06	0.000226578
GOTERM_BP_FAT	GO:0002521~leukocyte differentiation	20	12.4224	1.36358e-07	6095, 5578, 2033, 7124, 5663, 1385, 5468, 6097, 5469, 1499, 6868, 7248, 4830, 3439, 472, 2177, 5591, 23411, 142, 3665	160	474	16650	4.39082	0.000634682	2.96674e-06	0.00025755
GOTERM_BP_ALL	GO:0030099~myeloid cell differentiation	17	10.559	1.68278e-07	2056, 23054, 5578, 2033, 7124, 5663, 29843, 1385, 5468, 5469, 1499, 28996, 4830, 7994, 23411, 142, 3665	160	343	16792	5.2016	0.000796647	2.8565e-06	0.000318413
GOTERM_BP_FAT	GO:0030099~myeloid cell differentiation	17	10.559	1.88445e-07	2056, 23054, 5578, 2033, 7124, 5663, 29843, 1385, 5468, 5469, 1499, 28996, 4830, 7994, 23411, 142, 3665	160	343	16650	5.15762	0.000877015	4.00639e-06	0.00035593
GOTERM_BP_ALL	GO:0002573~myeloid leukocyte differentiation	11	6.8323	1.68807e-05	4830, 5578, 7124, 5663, 1385, 5468, 3665, 23411, 142, 1499, 5469	160	195	16792	5.92026	0.0768354	0.000200853	0.0319367
GOTERM_BP_FAT	GO:0002573~myeloid leukocyte differentiation	11	6.8323	1.81423e-05	4830, 5578, 7124, 5663, 1385, 5468, 3665, 23411, 142, 1499, 5469	160	195	16650	5.87019	0.0810018	0.000252876	0.0342611
GOTERM_BP_ALL	GO:0002682~regulation of immune system process	30	18.6335	3.56007e-05	3265, 22976, 2056, 5599, 5578, 9572, 2033, 7124, 8945, 5663, 196, 1499, 6868, 3439, 1387, 3454, 2177, 102, 6095, 29843, 1385, 5468, 5469, 4830, 472, 7341, 11331, 5591, 23411, 3665	160	1378	16792	2.28483	0.15516	0.000392948	0.0673417
GOTERM_BP_FAT	GO:0002682~regulation of immune system process	30	18.6335	4.15229e-05	3265, 22976, 2056, 5599, 5578, 9572, 2033, 7124, 8945, 5663, 196, 1499, 6868, 3439, 1387, 3454, 2177, 102, 6095, 29843, 1385, 5468, 5469, 4830, 472, 7341, 11331, 5591, 23411, 3665	160	1378	16650	2.26551	0.175794	0.000526658	0.0783983
GOTERM_BP_ALL	GO:0002376~immune system process	42	26.087	0.000165089	22976, 3265, 5599, 2056, 23054, 5578, 9572, 2033, 7124, 5663, 8945, 196, 5478, 1499, 28996, 6868, 9833, 3439, 1387, 7994, 3454, 4783, 7520, 2177, 102, 6095, 29843, 1385, 5468, 6097, 4297, 5469, 5978, 7248, 4830, 472, 7341, 11331, 5591, 23411, 3665, 142	160	2465	16792	1.78819	0.542476	0.0015848	0.311918
GOTERM_BP_ALL	GO:0046649~lymphocyte activation	15	9.31677	0.00322353	6095, 22976, 2056, 2033, 5663, 196, 6097, 1499, 6868, 7248, 3439, 3454, 472, 2177, 5591	160	643	16792	2.44829	1	0.0216998	5.9265
GOTERM_BP_FAT	GO:0046649~lymphocyte activation	15	9.31677	0.00347532	6095, 22976, 2056, 2033, 5663, 196, 6097, 1499, 6868, 7248, 3439, 3454, 472, 2177, 5591	160	643	16650	2.42759	1	0.0257233	6.36401
GOTERM_BP_ALL	GO:0045321~leukocyte activation	16	9.93789	0.00491262	6095, 22976, 2056, 2033, 5663, 196, 6097, 1499, 6868, 7248, 3439, 3454, 472, 2177, 102, 5591	160	747	16792	2.24793	1	0.0311927	8.89753
GOTERM_BP_FAT	GO:0045321~leukocyte activation	16	9.93789	0.00530311	6095, 22976, 2056, 2033, 5663, 196, 6097, 1499, 6868, 7248, 3439, 3454, 472, 2177, 102, 5591	160	747	16650	2.22892	1	0.0367066	9.5552
GOTERM_BP_ALL	GO:0001775~cell activation	18	11.1801	0.00573308	6095, 22976, 2056, 5578, 2033, 5663, 196, 6097, 1499, 6868, 7248, 3439, 3454, 472, 4089, 2177, 102, 5591	160	910	16792	2.07593	1	0.0356555	10.3084
GOTERM_BP_FAT	GO:0001775~cell activation	18	11.1801	0.00622372	6095, 22976, 2056, 5578, 2033, 5663, 196, 6097, 1499, 6868, 7248, 3439, 3454, 472, 4089, 2177, 102, 5591	160	910	16650	2.05838	1	0.042028	11.1232
GOTERM_BP_ALL	GO:1903706~regulation of hemopoiesis	9	5.59006	0.0129835	4830, 5578, 7124, 29843, 2177, 1385, 3665, 1499, 5469	160	328	16792	2.87973	1	0.0699096	21.9079
GOTERM_BP_FAT	GO:1903706~regulation of hemopoiesis	9	5.59006	0.0136013	4830, 5578, 7124, 29843, 2177, 1385, 3665, 1499, 5469	160	328	16650	2.85537	1	0.0789802	22.7915
Annotation Cluster 153	Enrichment Score: 1.9832652269036841
Category	Term	Count	%	PValue	Genes	List Total	Pop Hits	Pop Total	Fold Enrichment	Bonferroni	Benjamini	FDR
GOTERM_BP_ALL	GO:0042113~B cell activation	7	4.34783	0.0298027	22976, 6868, 3439, 2033, 472, 196, 5591	160	246	16792	2.98638	1	0.141667	43.5886
GOTERM_BP_FAT	GO:0042113~B cell activation	7	4.34783	0.0308734	22976, 6868, 3439, 2033, 472, 196, 5591	160	246	16650	2.96113	1	0.156151	44.6958
Annotation Cluster 163	Enrichment Score: 1.884779722574043
Category	Term	Count	%	PValue	Genes	List Total	Pop Hits	Pop Total	Fold Enrichment	Bonferroni	Benjamini	FDR
GOTERM_BP_ALL	GO:0031347~regulation of defense response	20	12.4224	2.21164e-05	6095, 3265, 9572, 2033, 7124, 5187, 8945, 9575, 5468, 5469, 5465, 11315, 3439, 3454, 1387, 7341, 11331, 2177, 3665, 9975	160	676	16792	3.10503	0.0994453	0.000254201	0.0418401
GOTERM_BP_FAT	GO:0031347~regulation of defense response	20	12.4224	2.48295e-05	6095, 3265, 9572, 2033, 7124, 5187, 8945, 9575, 5468, 5469, 5465, 11315, 3439, 3454, 1387, 7341, 11331, 2177, 3665, 9975	160	676	16650	3.07877	0.109175	0.000331199	0.046887
GOTERM_BP_ALL	GO:0034097~response to cytokine	20	12.4224	0.000212706	8491, 6095, 2056, 5578, 7124, 2932, 10399, 5468, 5469, 6198, 6868, 3439, 3454, 7341, 3065, 4089, 4783, 102, 23411, 3665	160	802	16792	2.61721	0.634863	0.00197738	0.401713
GOTERM_BP_FAT	GO:0034097~response to cytokine	20	12.4224	0.000236686	8491, 6095, 2056, 5578, 7124, 2932, 10399, 5468, 5469, 6198, 6868, 3439, 3454, 7341, 3065, 4089, 4783, 102, 23411, 3665	160	802	16650	2.59507	0.66784	0.0024848	0.446101
GOTERM_BP_ALL	GO:0001959~regulation of cytokine-mediated signaling pathway	8	4.96894	0.000425958	3439, 3454, 7341, 7124, 10399, 5468, 3665, 5469	160	143	16792	5.87133	0.867048	0.00363556	0.802925
GOTERM_BP_FAT	GO:0001959~regulation of cytokine-mediated signaling pathway	8	4.96894	0.000447961	3439, 3454, 7341, 7124, 10399, 5468, 3665, 5469	160	143	16650	5.82168	0.875838	0.0043188	0.842716
GOTERM_BP_ALL	GO:0060759~regulation of response to cytokine stimulus	8	4.96894	0.000545157	3439, 3454, 7341, 7124, 10399, 5468, 3665, 5469	160	149	16792	5.6349	0.92442	0.0045048	1.02652
GOTERM_BP_FAT	GO:0060759~regulation of response to cytokine stimulus	8	4.96894	0.000573036	3439, 3454, 7341, 7124, 10399, 5468, 3665, 5469	160	149	16650	5.58725	0.930666	0.00535547	1.07681
GOTERM_BP_ALL	GO:0045088~regulation of innate immune response	11	6.8323	0.00229512	3265, 3439, 9572, 1387, 3454, 2033, 7341, 8945, 5468, 3665, 5469	160	360	16792	3.20681	0.999981	0.0162796	4.25464
GOTERM_BP_FAT	GO:0045088~regulation of innate immune response	11	6.8323	0.0024393	3265, 3439, 9572, 1387, 3454, 2033, 7341, 8945, 5468, 3665, 5469	160	360	16650	3.17969	0.999988	0.0192503	4.50815
GOTERM_BP_ALL	GO:0071345~cellular response to cytokine stimulus	15	9.31677	0.0072507	6095, 7124, 2932, 10399, 5468, 5469, 6868, 3439, 3454, 7341, 3065, 4783, 4089, 3665, 23411	160	706	16792	2.22982	1	0.0435508	12.8637
GOTERM_BP_FAT	GO:0071345~cellular response to cytokine stimulus	15	9.31677	0.00778346	6095, 7124, 2932, 10399, 5468, 5469, 6868, 3439, 3454, 7341, 3065, 4783, 4089, 3665, 23411	160	706	16650	2.21096	1	0.0508585	13.7213
GOTERM_BP_ALL	GO:0050776~regulation of immune response	17	10.559	0.0128221	22976, 3265, 5599, 9572, 2033, 7124, 8945, 5663, 5468, 5469, 3439, 3454, 1387, 7341, 11331, 3665, 23411	160	912	16792	1.9563	1	0.0691443	21.666
GOTERM_BP_FAT	GO:0050776~regulation of immune response	17	10.559	0.013801	22976, 3265, 5599, 9572, 2033, 7124, 8945, 5663, 5468, 5469, 3439, 3454, 1387, 7341, 11331, 3665, 23411	160	912	16650	1.93976	1	0.079902	23.0862
GOTERM_BP_ALL	GO:0006952~defense response	24	14.9068	0.0162699	6095, 3265, 2056, 9572, 2033, 7124, 5187, 8945, 9575, 5468, 5469, 5465, 11315, 6198, 6868, 3439, 1387, 3454, 7341, 885, 11331, 2177, 9975, 3665	160	1518	16792	1.65929	1	0.0845891	26.6839
GOTERM_BP_ALL	GO:0060334~regulation of interferon-gamma-mediated signaling pathway	3	1.86335	0.0166281	7341, 5468, 5469	160	21	16792	14.9929	1	0.0861026	27.1873
GOTERM_BP_FAT	GO:0060334~regulation of interferon-gamma-mediated signaling pathway	3	1.86335	0.016896	7341, 5468, 5469	160	21	16650	14.8661	1	0.0946405	27.5196
GOTERM_BP_FAT	GO:0006952~defense response	24	14.9068	0.0178149	6095, 3265, 2056, 9572, 2033, 7124, 5187, 8945, 9575, 5468, 5469, 5465, 11315, 6198, 6868, 3439, 1387, 3454, 7341, 885, 11331, 2177, 9975, 3665	160	1518	16650	1.64526	1	0.0987456	28.7886
GOTERM_BP_ALL	GO:0060330~regulation of response to interferon-gamma	3	1.86335	0.0181785	7341, 5468, 5469	160	22	16792	14.3114	1	0.0929108	29.3291
GOTERM_BP_FAT	GO:0060330~regulation of response to interferon-gamma	3	1.86335	0.0184704	7341, 5468, 5469	160	22	16650	14.1903	1	0.101502	29.6809
GOTERM_BP_ALL	GO:0019221~cytokine-mediated signaling pathway	11	6.8323	0.0381627	6868, 3439, 3454, 7341, 7124, 4089, 10399, 5468, 3665, 23411, 5469	160	554	16792	2.08384	1	0.17286	52.1094
GOTERM_BP_FAT	GO:0019221~cytokine-mediated signaling pathway	11	6.8323	0.0400454	6868, 3439, 3454, 7341, 7124, 4089, 10399, 5468, 3665, 23411, 5469	160	554	16650	2.06622	1	0.191722	53.788
Annotation Cluster 164	Enrichment Score: 1.8287997009418118
Category	Term	Count	%	PValue	Genes	List Total	Pop Hits	Pop Total	Fold Enrichment	Bonferroni	Benjamini	FDR
GOTERM_BP_ALL	GO:0002521~leukocyte differentiation	20	12.4224	1.19744e-07	6095, 5578, 2033, 7124, 5663, 1385, 5468, 6097, 5469, 1499, 6868, 7248, 4830, 3439, 472, 2177, 5591, 23411, 142, 3665	160	474	16792	4.42827	0.000566948	2.06974e-06	0.000226578
GOTERM_BP_FAT	GO:0002521~leukocyte differentiation	20	12.4224	1.36358e-07	6095, 5578, 2033, 7124, 5663, 1385, 5468, 6097, 5469, 1499, 6868, 7248, 4830, 3439, 472, 2177, 5591, 23411, 142, 3665	160	474	16650	4.39082	0.000634682	2.96674e-06	0.00025755
GOTERM_BP_ALL	GO:0007159~leukocyte cell-cell adhesion	13	8.07453	0.00250596	5465, 6095, 2056, 6868, 7248, 3439, 3454, 7124, 5663, 2177, 6097, 5591, 1499	160	491	16792	2.77872	0.999993	0.0175278	4.63676
GOTERM_BP_FAT	GO:0007159~leukocyte cell-cell adhesion	13	8.07453	0.00268443	5465, 6095, 2056, 6868, 7248, 3439, 3454, 7124, 5663, 2177, 6097, 5591, 1499	160	491	16650	2.75522	0.999996	0.0208495	4.95038
GOTERM_BP_ALL	GO:0030098~lymphocyte differentiation	10	6.21118	0.00281711	6095, 6868, 7248, 3439, 2033, 472, 2177, 6097, 5591, 1499	160	310	16792	3.38548	0.999998	0.0194563	5.19807
GOTERM_BP_FAT	GO:0030098~lymphocyte differentiation	10	6.21118	0.00297917	6095, 6868, 7248, 3439, 2033, 472, 2177, 6097, 5591, 1499	160	310	16650	3.35685	0.999999	0.0227743	5.47953
GOTERM_BP_ALL	GO:0046649~lymphocyte activation	15	9.31677	0.00322353	6095, 22976, 2056, 2033, 5663, 196, 6097, 1499, 6868, 7248, 3439, 3454, 472, 2177, 5591	160	643	16792	2.44829	1	0.0216998	5.9265
GOTERM_BP_FAT	GO:0046649~lymphocyte activation	15	9.31677	0.00347532	6095, 22976, 2056, 2033, 5663, 196, 6097, 1499, 6868, 7248, 3439, 3454, 472, 2177, 5591	160	643	16650	2.42759	1	0.0257233	6.36401
GOTERM_BP_ALL	GO:0045321~leukocyte activation	16	9.93789	0.00491262	6095, 22976, 2056, 2033, 5663, 196, 6097, 1499, 6868, 7248, 3439, 3454, 472, 2177, 102, 5591	160	747	16792	2.24793	1	0.0311927	8.89753
GOTERM_BP_FAT	GO:0045321~leukocyte activation	16	9.93789	0.00530311	6095, 22976, 2056, 2033, 5663, 196, 6097, 1499, 6868, 7248, 3439, 3454, 472, 2177, 102, 5591	160	747	16650	2.22892	1	0.0367066	9.5552
GOTERM_BP_ALL	GO:0001775~cell activation	18	11.1801	0.00573308	6095, 22976, 2056, 5578, 2033, 5663, 196, 6097, 1499, 6868, 7248, 3439, 3454, 472, 4089, 2177, 102, 5591	160	910	16792	2.07593	1	0.0356555	10.3084
GOTERM_BP_FAT	GO:0001775~cell activation	18	11.1801	0.00622372	6095, 22976, 2056, 5578, 2033, 5663, 196, 6097, 1499, 6868, 7248, 3439, 3454, 472, 4089, 2177, 102, 5591	160	910	16650	2.05838	1	0.042028	11.1232
GOTERM_BP_ALL	GO:0042110~T cell activation	11	6.8323	0.0100771	6095, 6868, 2056, 7248, 3439, 3454, 5663, 2177, 6097, 5591, 1499	160	446	16792	2.58845	1	0.0568861	17.4401
GOTERM_BP_ALL	GO:0070489~T cell aggregation	11	6.8323	0.0100771	6095, 6868, 2056, 7248, 3439, 3454, 5663, 2177, 6097, 5591, 1499	160	446	16792	2.58845	1	0.0568861	17.4401
GOTERM_BP_ALL	GO:0002286~T cell activation involved in immune response	5	3.10559	0.0101396	6095, 7248, 3439, 5663, 6097	160	89	16792	5.89607	1	0.0570946	17.5385
GOTERM_BP_ALL	GO:0071593~lymphocyte aggregation	11	6.8323	0.0102259	6095, 6868, 2056, 7248, 3439, 3454, 5663, 2177, 6097, 5591, 1499	160	447	16792	2.58266	1	0.0574333	17.6746
GOTERM_BP_FAT	GO:0002286~T cell activation involved in immune response	5	3.10559	0.0104349	6095, 7248, 3439, 5663, 6097	160	89	16650	5.84621	1	0.0639527	17.9734
GOTERM_BP_FAT	GO:0070489~T cell aggregation	11	6.8323	0.0106489	6095, 6868, 2056, 7248, 3439, 3454, 5663, 2177, 6097, 5591, 1499	160	446	16650	2.56656	1	0.0650574	18.3079
GOTERM_BP_FAT	GO:0042110~T cell activation	11	6.8323	0.0106489	6095, 6868, 2056, 7248, 3439, 3454, 5663, 2177, 6097, 5591, 1499	160	446	16650	2.56656	1	0.0650574	18.3079
GOTERM_BP_FAT	GO:0071593~lymphocyte aggregation	11	6.8323	0.0108054	6095, 6868, 2056, 7248, 3439, 3454, 5663, 2177, 6097, 5591, 1499	160	447	16650	2.56082	1	0.0656441	18.5517
GOTERM_BP_ALL	GO:0070486~leukocyte aggregation	11	6.8323	0.0113151	6095, 6868, 2056, 7248, 3439, 3454, 5663, 2177, 6097, 5591, 1499	160	454	16792	2.54284	1	0.0622159	19.3719
GOTERM_BP_FAT	GO:0070486~leukocyte aggregation	11	6.8323	0.0119508	6095, 6868, 2056, 7248, 3439, 3454, 5663, 2177, 6097, 5591, 1499	160	454	16650	2.52134	1	0.0708284	20.3145
GOTERM_BP_ALL	GO:0030217~T cell differentiation	7	4.34783	0.0131441	6095, 6868, 7248, 2177, 6097, 5591, 1499	160	204	16792	3.60123	1	0.0705893	22.148
GOTERM_BP_FAT	GO:0030217~T cell differentiation	7	4.34783	0.013666	6095, 6868, 7248, 2177, 6097, 5591, 1499	160	204	16650	3.57077	1	0.0792451	22.8871
GOTERM_BP_ALL	GO:0002285~lymphocyte activation involved in immune response	6	3.72671	0.0137416	6095, 22976, 7248, 3439, 5663, 6097	160	149	16792	4.22617	1	0.0734507	23.035
GOTERM_BP_ALL	GO:0098609~cell-cell adhesion	20	12.4224	0.0141027	6095, 2056, 1453, 5578, 7124, 5663, 10399, 6097, 8615, 1499, 5465, 11315, 6868, 7248, 1656, 3439, 471, 3454, 2177, 5591	160	1164	16792	1.80326	1	0.0748173	23.5665
GOTERM_BP_FAT	GO:0002285~lymphocyte activation involved in immune response	6	3.72671	0.014206	6095, 22976, 7248, 3439, 5663, 6097	160	149	16650	4.19044	1	0.0818614	23.6806
GOTERM_BP_FAT	GO:0098609~cell-cell adhesion	20	12.4224	0.0152991	6095, 2056, 1453, 5578, 7124, 5663, 10399, 6097, 8615, 1499, 5465, 11315, 6868, 7248, 1656, 3439, 471, 3454, 2177, 5591	160	1164	16650	1.78802	1	0.0870691	25.2632
GOTERM_BP_ALL	GO:0002250~adaptive immune response	10	6.21118	0.0186964	6095, 22976, 3265, 6868, 7248, 3439, 7124, 6097, 3665, 23411	160	420	16792	2.49881	1	0.0951469	30.0312
GOTERM_BP_FAT	GO:0002250~adaptive immune response	10	6.21118	0.0196295	6095, 22976, 3265, 6868, 7248, 3439, 7124, 6097, 3665, 23411	160	420	16650	2.47768	1	0.107078	31.2328
Annotation Cluster 177	Enrichment Score: 1.7189323355293282
Category	Term	Count	%	PValue	Genes	List Total	Pop Hits	Pop Total	Fold Enrichment	Bonferroni	Benjamini	FDR
GOTERM_BP_ALL	GO:0045088~regulation of innate immune response	11	6.8323	0.00229512	3265, 3439, 9572, 1387, 3454, 2033, 7341, 8945, 5468, 3665, 5469	160	360	16792	3.20681	0.999981	0.0162796	4.25464
GOTERM_BP_FAT	GO:0045088~regulation of innate immune response	11	6.8323	0.0024393	3265, 3439, 9572, 1387, 3454, 2033, 7341, 8945, 5468, 3665, 5469	160	360	16650	3.17969	0.999988	0.0192503	4.50815
GOTERM_BP_ALL	GO:0050776~regulation of immune response	17	10.559	0.0128221	22976, 3265, 5599, 9572, 2033, 7124, 8945, 5663, 5468, 5469, 3439, 3454, 1387, 7341, 11331, 3665, 23411	160	912	16792	1.9563	1	0.0691443	21.666
GOTERM_BP_FAT	GO:0050776~regulation of immune response	17	10.559	0.013801	22976, 3265, 5599, 9572, 2033, 7124, 8945, 5663, 5468, 5469, 3439, 3454, 1387, 7341, 11331, 3665, 23411	160	912	16650	1.93976	1	0.079902	23.0862
GOTERM_BP_ALL	GO:0006952~defense response	24	14.9068	0.0162699	6095, 3265, 2056, 9572, 2033, 7124, 5187, 8945, 9575, 5468, 5469, 5465, 11315, 6198, 6868, 3439, 1387, 3454, 7341, 885, 11331, 2177, 9975, 3665	160	1518	16792	1.65929	1	0.0845891	26.6839
GOTERM_BP_FAT	GO:0006952~defense response	24	14.9068	0.0178149	6095, 3265, 2056, 9572, 2033, 7124, 5187, 8945, 9575, 5468, 5469, 5465, 11315, 6198, 6868, 3439, 1387, 3454, 7341, 885, 11331, 2177, 9975, 3665	160	1518	16650	1.64526	1	0.0987456	28.7886
GOTERM_BP_ALL	GO:0002684~positive regulation of immune system process	17	10.559	0.0198615	22976, 3265, 2056, 5578, 9572, 2033, 7124, 8945, 5663, 1385, 5469, 6868, 1387, 5591, 102, 3665, 23411	160	960	16792	1.85849	1	0.100504	31.5865
GOTERM_BP_FAT	GO:0002684~positive regulation of immune system process	17	10.559	0.0213079	22976, 3265, 2056, 5578, 9572, 2033, 7124, 8945, 5663, 1385, 5469, 6868, 1387, 5591, 102, 3665, 23411	160	960	16650	1.84277	1	0.114718	33.4228
GOTERM_BP_ALL	GO:0031349~positive regulation of defense response	9	5.59006	0.0377177	3265, 9572, 1387, 2033, 7124, 8945, 9575, 3665, 5469	160	402	16792	2.34963	1	0.171313	51.6884
GOTERM_BP_FAT	GO:0031349~positive regulation of defense response	9	5.59006	0.0393265	3265, 9572, 1387, 2033, 7124, 8945, 9575, 3665, 5469	160	402	16650	2.32976	1	0.189135	53.1299
Annotation Cluster 186	Enrichment Score: 1.6594130984910742
Category	Term	Count	%	PValue	Genes	List Total	Pop Hits	Pop Total	Fold Enrichment	Bonferroni	Benjamini	FDR
GOTERM_BP_ALL	GO:0002573~myeloid leukocyte differentiation	11	6.8323	1.68807e-05	4830, 5578, 7124, 5663, 1385, 5468, 3665, 23411, 142, 1499, 5469	160	195	16792	5.92026	0.0768354	0.000200853	0.0319367
GOTERM_BP_FAT	GO:0002573~myeloid leukocyte differentiation	11	6.8323	1.81423e-05	4830, 5578, 7124, 5663, 1385, 5468, 3665, 23411, 142, 1499, 5469	160	195	16650	5.87019	0.0810018	0.000252876	0.0342611
GOTERM_BP_ALL	GO:0045637~regulation of myeloid cell differentiation	8	4.96894	0.00230283	4830, 5578, 7124, 29843, 1385, 3665, 1499, 5469	160	191	16792	4.39581	0.999982	0.0163094	4.26862
GOTERM_BP_FAT	GO:0045637~regulation of myeloid cell differentiation	8	4.96894	0.00242076	4830, 5578, 7124, 29843, 1385, 3665, 1499, 5469	160	191	16650	4.35864	0.999987	0.0191377	4.47462
GOTERM_BP_ALL	GO:0002761~regulation of myeloid leukocyte differentiation	6	3.72671	0.00441585	4830, 5578, 7124, 1385, 3665, 1499	160	113	16792	5.57257	1	0.0284189	8.03308
GOTERM_BP_FAT	GO:0002761~regulation of myeloid leukocyte differentiation	6	3.72671	0.0045755	4830, 5578, 7124, 1385, 3665, 1499	160	113	16650	5.52544	1	0.0323651	8.29738
GOTERM_BP_ALL	GO:1903706~regulation of hemopoiesis	9	5.59006	0.0129835	4830, 5578, 7124, 29843, 2177, 1385, 3665, 1499, 5469	160	328	16792	2.87973	1	0.0699096	21.9079
GOTERM_BP_FAT	GO:1903706~regulation of hemopoiesis	9	5.59006	0.0136013	4830, 5578, 7124, 29843, 2177, 1385, 3665, 1499, 5469	160	328	16650	2.85537	1	0.0789802	22.7915
GOTERM_BP_ALL	GO:1902105~regulation of leukocyte differentiation	7	4.34783	0.0288873	4830, 5578, 7124, 2177, 1385, 3665, 1499	160	244	16792	3.01086	1	0.137706	42.5729
GOTERM_BP_FAT	GO:0030323~respiratory tube development	6	3.72671	0.0293894	8914, 2033, 7124, 1385, 10728, 1499	160	180	16650	3.46875	1	0.149774	43.0742
GOTERM_BP_FAT	GO:1902105~regulation of leukocyte differentiation	7	4.34783	0.0298042	4830, 5578, 7124, 2177, 1385, 3665, 1499	160	244	16650	2.9854	1	0.151585	43.5319
GOTERM_BP_ALL	GO:0045639~positive regulation of myeloid cell differentiation	4	2.48447	0.0415834	5578, 7124, 1385, 5469	160	81	16792	5.18272	1	0.185561	55.2315
GOTERM_BP_FAT	GO:0045639~positive regulation of myeloid cell differentiation	4	2.48447	0.0424648	5578, 7124, 1385, 5469	160	81	16650	5.13889	1	0.201073	55.9389
Annotation Cluster 219	Enrichment Score: 1.4699164942735439
Category	Term	Count	%	PValue	Genes	List Total	Pop Hits	Pop Total	Fold Enrichment	Bonferroni	Benjamini	FDR
GOTERM_MF_ALL	GO:0051059~NF-kappaB binding	3	1.86335	0.0326502	328, 2932, 3065	161	30	16881	10.4851	1	0.136517	39.0816
GOTERM_MF_DIRECT	GO:0051059~NF-kappaB binding	3	1.86335	0.0326502	328, 2932, 3065	161	30	16881	10.4851	0.999998	0.149841	37.0718
GOTERM_MF_FAT	GO:0051059~NF-kappaB binding	3	1.86335	0.0365157	328, 2932, 3065	157	30	15478	9.8586	1	0.155483	42.5228
Annotation Cluster 221	Enrichment Score: 1.4467243331719362
Category	Term	Count	%	PValue	Genes	List Total	Pop Hits	Pop Total	Fold Enrichment	Bonferroni	Benjamini	FDR
GOTERM_BP_ALL	GO:0030183~B cell differentiation	5	3.10559	0.0218522	6868, 3439, 2033, 472, 5591	160	112	16792	4.68527	1	0.108399	34.1684
GOTERM_BP_FAT	GO:0030183~B cell differentiation	5	3.10559	0.0224577	6868, 3439, 2033, 472, 5591	160	112	16650	4.64565	1	0.119497	34.8848
GOTERM_BP_ALL	GO:0042113~B cell activation	7	4.34783	0.0298027	22976, 6868, 3439, 2033, 472, 196, 5591	160	246	16792	2.98638	1	0.141667	43.5886
GOTERM_BP_FAT	GO:0042113~B cell activation	7	4.34783	0.0308734	22976, 6868, 3439, 2033, 472, 196, 5591	160	246	16650	2.96113	1	0.156151	44.6958
Annotation Cluster 251	Enrichment Score: 1.2629031169856328
Category	Term	Count	%	PValue	Genes	List Total	Pop Hits	Pop Total	Fold Enrichment	Bonferroni	Benjamini	FDR
GOTERM_BP_ALL	GO:0030217~T cell differentiation	7	4.34783	0.0131441	6095, 6868, 7248, 2177, 6097, 5591, 1499	160	204	16792	3.60123	1	0.0705893	22.148
GOTERM_BP_FAT	GO:0030217~T cell differentiation	7	4.34783	0.013666	6095, 6868, 7248, 2177, 6097, 5591, 1499	160	204	16650	3.57077	1	0.0792451	22.8871
GOTERM_BP_DIRECT	GO:0033077~T cell differentiation in thymus	3	1.86335	0.0267854	6868, 5591, 1499	160	27	16792	11.6611	1	0.299495	36.9061
Annotation Cluster 279	Enrichment Score: 1.0586023311603372
Category	Term	Count	%	PValue	Genes	List Total	Pop Hits	Pop Total	Fold Enrichment	Bonferroni	Benjamini	FDR
GOTERM_BP_ALL	GO:0034612~response to tumor necrosis factor	8	4.96894	0.0127298	8491, 6095, 6198, 6868, 7124, 3065, 102, 23411	160	263	16792	3.1924	1	0.0688164	21.5272
GOTERM_BP_FAT	GO:0034612~response to tumor necrosis factor	8	4.96894	0.0132822	8491, 6095, 6198, 6868, 7124, 3065, 102, 23411	160	263	16650	3.1654	1	0.0775735	22.3184
GOTERM_BP_DIRECT	GO:0034612~response to tumor necrosis factor	3	1.86335	0.0231765	8491, 6198, 102	160	25	16792	12.594	1	0.276829	32.8177
Annotation Cluster 281	Enrichment Score: 1.042957964374829
Category	Term	Count	%	PValue	Genes	List Total	Pop Hits	Pop Total	Fold Enrichment	Bonferroni	Benjamini	FDR
GOTERM_BP_ALL	GO:0001959~regulation of cytokine-mediated signaling pathway	8	4.96894	0.000425958	3439, 3454, 7341, 7124, 10399, 5468, 3665, 5469	160	143	16792	5.87133	0.867048	0.00363556	0.802925
GOTERM_BP_FAT	GO:0001959~regulation of cytokine-mediated signaling pathway	8	4.96894	0.000447961	3439, 3454, 7341, 7124, 10399, 5468, 3665, 5469	160	143	16650	5.82168	0.875838	0.0043188	0.842716
GOTERM_BP_ALL	GO:0060759~regulation of response to cytokine stimulus	8	4.96894	0.000545157	3439, 3454, 7341, 7124, 10399, 5468, 3665, 5469	160	149	16792	5.6349	0.92442	0.0045048	1.02652
GOTERM_BP_FAT	GO:0060759~regulation of response to cytokine stimulus	8	4.96894	0.000573036	3439, 3454, 7341, 7124, 10399, 5468, 3665, 5469	160	149	16650	5.58725	0.930666	0.00535547	1.07681
Annotation Cluster 299	Enrichment Score: 0.8882060393998872
Category	Term	Count	%	PValue	Genes	List Total	Pop Hits	Pop Total	Fold Enrichment	Bonferroni	Benjamini	FDR
KEGG_PATHWAY	hsa05160:Hepatitis C	8	4.96894	0.00397647	5465, 3265, 5599, 3439, 3454, 7124, 2932, 3665	106	133	6910	3.92112	0.51382	0.0392733	4.79361
GOTERM_BP_ALL	GO:0032496~response to lipopolysaccharide	9	5.59006	0.00816169	6198, 6868, 2056, 5599, 5578, 9572, 3454, 7124, 3065	160	302	16792	3.12765	1	0.0477653	14.3643
GOTERM_BP_FAT	GO:0032496~response to lipopolysaccharide	9	5.59006	0.00856449	6198, 6868, 2056, 5599, 5578, 9572, 3454, 7124, 3065	160	302	16650	3.1012	1	0.0543975	14.9951
GOTERM_BP_ALL	GO:0002237~response to molecule of bacterial origin	9	5.59006	0.0105515	6198, 6868, 2056, 5599, 5578, 9572, 3454, 7124, 3065	160	316	16792	2.98908	1	0.0588001	18.1854
GOTERM_BP_FAT	GO:0002237~response to molecule of bacterial origin	9	5.59006	0.0110621	6198, 6868, 2056, 5599, 5578, 9572, 3454, 7124, 3065	160	316	16650	2.96381	1	0.0669847	18.9499
Annotation Cluster 319	Enrichment Score: 0.6865837828178809
Category	Term	Count	%	PValue	Genes	List Total	Pop Hits	Pop Total	Fold Enrichment	Bonferroni	Benjamini	FDR
GOTERM_BP_ALL	GO:0002250~adaptive immune response	10	6.21118	0.0186964	6095, 22976, 3265, 6868, 7248, 3439, 7124, 6097, 3665, 23411	160	420	16792	2.49881	1	0.0951469	30.0312
GOTERM_BP_FAT	GO:0002250~adaptive immune response	10	6.21118	0.0196295	6095, 22976, 3265, 6868, 7248, 3439, 7124, 6097, 3665, 23411	160	420	16650	2.47768	1	0.107078	31.2328

## Sheet: Approach 2 - Manual curation
Gene/complex1_attribute	Gene/complex1	interaction	Gene/complex2	Gene/complex2_attribute	PMID
CCN	CLOCK:BMAL	positive	PER	CCN	22194677
CCN	CLOCK:BMAL	positive	CRY	CCN	22194677
CCN	CLOCK:BMAL	positive	ROR	CCN	22194677
CCN	CLOCK:BMAL	positive	REV-ERB	CCN	22194677
CCN	PER:CRY	negative	CLOCK:BMAL	CCN	22194677
CCN	ROR	positive	BMAL1	CCN	22194677
CCN	REV-ERBa	negative	BMAL1	CCN	22194677, 12150932
CCN	REV-ERB	negative	CRY	CCN	22194677
CCN	CLOCK	positive	CLOCK:BMAL	CCN	22194677
CCN	BMAL1	positive	CLOCK:BMAL	CCN	22194677
CCN	PER	positive	PER:CRY	CCN	22194677
CCN	CRY	positive	PER:CRY	CCN	22194677
CCN	REV-ERBa	NEGATIVE	CLOCK	CCN	12150932
CCN	REV-ERBa	NEGATIVE	CRY1	CCN	12150932
CCN	PER2	NEGATIVE	REV-ERBa	CCN	12150932
CCN	PER	NEGATIVE	REV-ERBa	CCN	12150932
CCN	CRY	NEGATIVE	REV-ERBa	CCN	12150932
CCN	CLOCK	POSITIVE	REV-ERBa	CCN	12150932
CCN	BMAL1	POSITIVE	REV-ERBa	CCN	12150932
CCN	REV-ERBa	negative	REV-ERBa	CCN	15013753
CCN	RORa	positive	REV-ERBa	CCN	15013753
CCN	REV-ERBa	positive	IL6	IMMUNE	15013753
CCN	REV-ERBa	positive	COX-2	IMMUNE	15013753
CCN	REV-ERBa	positive	RELA	IMMUNE	15013753
CCN	RORa	negative	TNF	IMMUNE	11252722
CCN	RORa	negative	IL6	IMMUNE	11252722
CCN	RORa	negative	IL8	IMMUNE	11252722
CCN	RORa	negative	COX-2	IMMUNE	11252722
CCN	RORa	negative	RELA	IMMUNE	11252722
CCN	RORa	positive	NFKBIA	IMMUNE	11252722
CCN	BMAL1	NEGATIVE	REV-ERBa	CCN	23970558
CCN	BMAL1	NEGATIVE	CCL2	IMMUNE	23970558
CCN	BMAL1	NEGATIVE	CCL8	IMMUNE	23970558
CCN	BMAL1	NEGATIVE	S100A8	IMMUNE	23970558
CCN	BMAL1	NEGATIVE	IL1B	IMMUNE	23970558
CCN	BMAL1	NEGATIVE	IL6	IMMUNE	23970558
CCN	BMAL1	NEGATIVE	IFNg	IMMUNE	23970558
CCN	PER2	NEGATIVE	CD86	IMMUNE	22342842
CCN	PER2	POSITIVE	IL6	IMMUNE	22342842
CCN	PER2	POSITIVE	CCL2	IMMUNE	22342842
CCN	PER2	POSITIVE	TNF	IMMUNE	22342842
CCN	PER2	POSITIVE	IL12	IMMUNE	22342842
CCN	CLOCK	POSITIVE	TLR9	IMMUNE	22342842
CCN	CLOCK:BMAL	POSITIVE	TLR9	IMMUNE	22342842
CCN	CLOCK	positive	RELA	IMMUNE	22895791
IMMUNE	IFNg	negative	PER1	CCN	11231636
IMMUNE	IFNa	negative	PER1	CCN	11231636
IMMUNE	IFNa	negative	PER2	CCN	11231636
IMMUNE	IFNa	negative	PER3	CCN	11231636
IMMUNE	IFNa	negative	CLOCK	CCN	11231636
IMMUNE	TNF	negative	REV-ERBa	CCN	17646651
IMMUNE	TNF	negative	PER3	CCN	17646651
IMMUNE	TNF	negative	PER2	CCN	17646651
IMMUNE	TNF	negative	PER1	CCN	17646651
IMMUNE	IL1B	negative	PER3	CCN	17646651
IMMUNE	IFNa	negative	CLOCK	CCN	12435807
IMMUNE	IFNa	negative	BMAL1	CCN	12435807
IMMUNE	IFNa	negative	CRY1	CCN	12435807
IMMUNE	IFNa	negative	PER2	CCN	12435807
IMMUNE	IFNa	negative	PER1	CCN	12435807
IMMUNE	IL6	positive	PER1	CCN	11931340
IMMUNE	RELB	POSITIVE	PER3	CCN	22894897
IMMUNE	RELB	POSITIVE	PER2	CCN	22894897
IMMUNE	RELB	POSITIVE	PER1	CCN	22894897
IMMUNE	RELB	NEGATIVE	REV-ERBa	CCN	22894897
IMMUNE	RELB	NEGATIVE	CRY1	CCN	22894897
CCN	CLOCK	NEGATIVE	NFKB2	IMMUNE	22894897
CCN	CLOCK	NEGATIVE	RELB	IMMUNE	22894897
CCN	CLOCK	POSITIVE	IL1B	IMMUNE	22894897
CCN	CLOCK	POSITIVE	IL6	IMMUNE	22894897
CCN	CLOCK	POSITIVE	CXCL1	IMMUNE	22894897
IMMUNE	RELB	POSITIVE	CLOCK:BMAL	CCN	22894897
CCN	BMAL1	NEGATIVE	GZMB	IMMUNE	(unpublished data refered by 17965936)
CCN	PER2	POSITIVE	GZMB	IMMUNE	16309885
CCN	PER2	POSITIVE	PRF1	IMMUNE	16309885
CCN	BMAL1	NEGATIVE	PRF1	IMMUNE	(unpublished data refered by 17965936)
CCN	PER2	POSITIVE	IFNg	IMMUNE	16978068
CCN	CRY2	NEGATIVE	CXCL9	IMMUNE	19318546
CCN	CRY2	NEGATIVE	CXCL11	IMMUNE	19318546
CCN	CRY2	NEGATIVE	IL11	IMMUNE	19318546
CCN	CRY2	NEGATIVE	IL15	IMMUNE	19318546
CCN	CRY2	NEGATIVE	IL6	IMMUNE	19318546
CCN	CRY2	NEGATIVE	IL18	IMMUNE	19318546
CCN	CRY2	NEGATIVE	STAT3	IMMUNE	19318546
CCN	CRY2	NEGATIVE	IL28A	IMMUNE	19318546
CCN	CRY2	NEGATIVE	IL28B	IMMUNE	19318546
CCN	CRY2	NEGATIVE	IL29	IMMUNE	19318546
CCN	CRY2	NEGATIVE	CCL3	IMMUNE	19318546
CCN	CRY2	NEGATIVE	CCL4	IMMUNE	19318546
CCN	CRY2	NEGATIVE	CCL5	IMMUNE	19318546
CCN	CRY2	NEGATIVE	HLA-A	IMMUNE	19318546
CCN	CRY2	NEGATIVE	HLA-B	IMMUNE	19318546
CCN	CRY2	NEGATIVE	HLA-C	IMMUNE	19318546
CCN	CRY2	NEGATIVE	HLA-E	IMMUNE	19318546
CCN	PER2	POSITIVE	IFNg	IMMUNE	16861663
CCN	PER2	POSITIVE	IL1B	IMMUNE	16861663
CCN	PER2	POSITIVE	TLR9	IMMUNE	22342842
CCN	CRY	NEGATIVE	IL6	IMMUNE	22778400, 20042581
CCN	CRY	NEGATIVE	TNF	IMMUNE	22778400
CCN	CRY	negative	TNF	IMMUNE	20042581
CCN	CRY	NEGATIVE	CXCL1	IMMUNE	22778400
CCN	CRY	NEGATIVE	IL1B	IMMUNE	20042581
CCN	CRY	NEGATIVE	INOS	IMMUNE	22778400
